# Supplementary material for: Development of an affordable light emitting diode spectrophotometer paired with a Python program for calibration and linearity testing and the measurement of uranium(VI)
Source: PLoS One. 2024 Sep 17;19(9):e0308516. doi: 10.1371/journal.pone.0308516 (PMC11407612; doi:10.1371/journal.pone.0308516)
Supplement: S2 File — (XLSX) [file pone.0308516.s002.xlsx]

## Sheet: Linear
Concentration	Trial1	Trial2	Trial3	Trial4	Trial5	Trial6	Trial7	Trial8	AvgAbs	Std Dev	Std Error
2000	0.033	0.07	0.079	0.078	0.056	0.08	0.224	0.135	0.094375	0.0597589	0.021128
1750	0.046	0.069	0.061	0.068	0.061	0.078	0.122	0.09	0.074375	0.0231698	0.00819176
1500	0.024	0.043	0.028	0.063	0.087	0.082	0.141	0.074	0.06775	0.0379991	0.0134347
1250	0.018	0.025	0.047	0.001	0.043	0.065	0.126	0.052	0.047125	0.0378849	0.0133943
1000	0.017	0.004	0.024	0.037	0.018	0.016	0.125	0.045	0.03575	0.0382763	0.0135327
750	0.009	0.004	0.013	0	0.023	0.012	0.202	0	0.032875	0.0687614	0.0243108
500	0.011	0.022	0.025	0	0	0	0.112	0	0.02125	0.0381004	0.0134705
0	0	0	0	0	0	0	0	0	0	0	0
Unknown SampleID	Actual Concentration	Measured Concentration	% Error
500A	500	504.568	0.9136
750A	750	961.483	28.1977
1200A	1200	1211.64	0.969833
1500A	1500	1493.38	-0.441267
1750A	1750	1696.9	-3.0344
2000A	2000	1939.37	-3.0317
2000B	2000	2032	1.6
Calibration Trial 2
Absorbance	µg/L	(µg/L)2			SUMMARY OUTPUT
0	0	0
0.06	800	640000			Regression Statistics
0.082	1200	1440000			Multiple R	0.99844
0.109	1600	2560000			R Square	0.996882
0.117	2000	4000000			Adjusted R Square	0.746102
0.155	2400	5760000			Standard Error	0.00683449
					Observations	6
					ANOVA
						df	SS	MS	F	Significance F
					Regression	2	0.0597322	0.0298661	639.389	0.00011323
					Residual	4	0.000186841	4.67103e-05
					Total	6	0.059919
						Coefficients	Standard Error	t Stat	P-value	Lower 95%	Upper 95%	Lower 95.0%	Upper 95.0%
					Intercept	0	#N/A	#N/A	#N/A	#N/A	#N/A	#N/A	#N/A
					X Variable 1	7.43621e-05	7.74754e-06	9.59815	0.00065858	5.28515e-05	9.58727e-05	5.28515e-05	9.58727e-05
					X Variable 2	-5.11415e-09	3.85328e-09	-1.32722	0.255123	-1.58126e-08	5.58426e-09	-1.58126e-08	5.58426e-09
Calibration Trial 3
Absorbance	µg/L	(µg/L)2			SUMMARY OUTPUT
0	0	0
0.067	800	640000			Regression Statistics
0.1	1200	1440000			Multiple R	0.992437
0.087	1600	2560000			R Square	0.98493
0.111	2000	4000000			Adjusted R Square	0.731163
0.145	2400	5760000			Standard Error	0.0144475
					Observations	6
					ANOVA
						df	SS	MS	F	Significance F
					Regression	2	0.0545691	0.0272845	130.718	0.00120838
					Residual	4	0.000834915	0.000208729
					Total	6	0.055404
						Coefficients	Standard Error	t Stat	P-value	Lower 95%	Upper 95%	Lower 95.0%	Upper 95.0%
					Intercept	0	#N/A	#N/A	#N/A	#N/A	#N/A	#N/A	#N/A
					X Variable 1	8.4656e-05	1.63775e-05	5.16903	0.00665645	3.91846e-05	0.000130127	3.91846e-05	0.000130127
					X Variable 2	-1.19406e-08	8.14545e-09	-1.46592	0.216549	-3.45559e-08	1.06748e-08	-3.45559e-08	1.06748e-08

## Sheet: Polynomial
Type	Date	Time	Conc	WL525
BLK	2023-05-08	13:22:57	0	0
STD	2023-05-08	13:24:00	25000	1.899
STD	2023-05-08	13:25:06	20000	1.728
STD	2023-05-08	13:25:50	15000	1.296
STD	2023-05-08	13:26:46	10000	1.113
STD	2023-05-08	13:27:37	5000	0.796

## Sheet: Paired t-test
Actual µg of U/L	Measured µg of U/L	Percent Error		t-Test: Paired Two Sample for Means
500	504.568	0.9136			Variable 1	Variable 2
750	961.483	28.1977		Mean	1283.33	1301.22
1200	1211.64	0.969833		Variance	336667	271764
1500	1493.38	-0.441267		Observations	6	6
1750	1696.9	-3.0344		Pearson Correlation	0.989373
2000	1939.37	-3.0317		Hypothesized Mean Difference	0
				df	5
				t Stat	-0.440391
				P(T<=t) one-tail	0.339021
				t Critical one-tail	2.01505
				P(T<=t) two-tail	0.678042
				t Critical two-tail	2.57058

## Sheet: Upper Limit
Type	Date	Time	µg/L	(µg/L)2	WL525
BLK	2023-05-08	13:22:57	0	0	0		SUMMARY OUTPUT: Absorbance = a + b(µg/L) + c(µg/L)2 for 0, 5,000, 10,000, and 15, 000 µg/L standards
STD	2023-05-08	13:27:37	5000	25000000	0.796
STD	2023-05-08	13:26:46	10000	100000000	1.113		Regression Statistics
STD	2023-05-08	13:25:50	15000	225000000	1.296		Multiple R	0.996971
STD	2023-05-08	13:25:06	20000	400000000	1.728		R Square	0.993952
STD	2023-05-08	13:24:00	25000	625000000	1.899		Adjusted R Square	0.981856
							Standard Error	0.0771443
							Observations	4
							ANOVA
								df	SS	MS	F	Significance F
							Regression	2	0.978044	0.489022	82.1713	0.0777692
							Residual	1	0.00595125	0.00595125
							Total	3	0.983995
								Coefficients	Standard Error	t Stat	P-value	Lower 95%	Upper 95%	Lower 95.0%	Upper 95.0%
							Intercept	0.01725	0.075191	0.229416	0.856434	-0.938142	0.972642	-0.938142	0.972642
							X Variable 1	0.00017605	2.415e-05	7.28986	0.0867879	-0.000130805	0.000482905	-0.000130805	0.000482905
							X Variable 2	-6.13e-09	1.54289e-09	-3.97307	0.156973	-2.57342e-08	1.34742e-08	-2.57342e-08	1.34742e-08
							SUMMARY OUTPUT: Absorbance = a + b(µg/L) + c(µg/L)2 for 0, 5,000, 10,000, 15, 000, and 20,000 µg/L standards
							Regression Statistics
							Multiple R	0.984009
							R Square	0.968273
							Adjusted R Square	0.936545
							Standard Error	0.162817
							Observations	5
							ANOVA
								df	SS	MS	F	Significance F
							Regression	2	1.61807	0.809034	30.5186	0.0317273
							Residual	2	0.053019	0.0265095
							Total	4	1.67109
								Coefficients	Standard Error	t Stat	P-value	Lower 95%	Upper 95%	Lower 95.0%	Upper 95.0%
							Intercept	0.0722571	0.153231	0.471556	0.683681	-0.587044	0.731559	-0.587044	0.731559
							X Variable 1	0.000128377	3.63029e-05	3.53628	0.0714964	-2.78217e-05	0.000284576	-2.78217e-05	0.000284576
							X Variable 2	-2.46286e-09	1.74059e-09	-1.41495	0.292708	-9.95202e-09	5.0263e-09	-9.95202e-09	5.0263e-09
							SUMMARY OUTPUT: Absorbance = a + b(µg/L) + c(µg/L)2 for 0, 5,000, 10,000, 15, 000, 20,000, and 25,000 µg/L standards
							Regression Statistics
							Multiple R	0.98779
							R Square	0.975728
							Adjusted R Square	0.959547
							Standard Error	0.138321
							Observations	6
							ANOVA
								df	SS	MS	F	Significance F
							Regression	2	2.30742	1.15371	60.3002	0.00378139
							Residual	3	0.0573982	0.0191327
							Total	5	2.36482
								Coefficients	Standard Error	t Stat	P-value	Lower 95%	Upper 95%	Lower 95.0%	Upper 95.0%
							Intercept	0.0890357	0.125364	0.710216	0.5288	-0.309929	0.488001	-0.309929	0.488001
							X Variable 1	0.000118869	2.35842e-05	5.0402	0.015058	4.38137e-05	0.000193925	4.38137e-05	0.000193925
							X Variable 2	-1.90357e-09	9.05525e-10	-2.10218	0.126303	-4.78535e-09	9.78212e-10	-4.78535e-09	9.78212e-10

## Sheet: Detection Limit
ID	Volts	Abs	Concentration of U
0	1000	0	0
0	998.875	0	0
0	1004.16	-0.001	-25
0	990.312	0.004	100
0	1001.75	0	0
0	1014.41	-0.006	-150
0	992.593	0.003	75
0	1023	-0.009	-225
The voltage used to zero the instrument is not included in the detection limit calculation.
			-32.1429	=AVERAGE()
			117.006	=STDEV.S()
			7	=COUNT()
			2.64575	=SQRT(COUNT)
			3.14267	=T.INV.2T(0.02,COUNT-1) the Student's t cutoff value, 99% confidence level, COUNT-1 degrees of freedom
			138.982	+ or - 99% CONFIDENCE INTERVAL
			-171.125	LOWER 99% CONFIDENCE LEVEL
			106.839	UPPER 99% CONFIDENCE LEVEL
			-32.1429	=AVERAGE()
			117.006	=STDEV.S()
			7	=COUNT()
			138.982	or using the =COFIDENCE.T(0.02, STDEV.S, COUNT) function to calculate the + or - 99% confidence interval
			-171.125	LOWER 99% CONFIDENCE LEVEL
			106.839	UPPER 99% CONFIDENCE LEVEL
