# Supplementary material for: Development of an affordable light emitting diode spectrophotometer paired with a Python program for calibration and linearity testing and the measurement of uranium(VI)
Source: PLoS One. 2024 Sep 17;19(9):e0308516. doi: 10.1371/journal.pone.0308516 (PMC11407612; doi:10.1371/journal.pone.0308516)
Supplement: S3 File — (R) [file pone.0308516.s003.R]

# If needed, find ? and replace with µ

# The "tidyverse" collects some of the most versatile
# R packages: ggplot2, dplyr, tidyr, readr, purrr,
# and tibble. The packages work in harmony to clean,
# process, model, and visualize data.
library(tidyverse)
library(RColorBrewer)
library(scales)

# Creating the dataset
'U (µg/L)' = c(0, 500, 750, 1000, 1250, 1500, 1750, 2000)

Absorbance <- c(0, 0.02125, 0.032875, 0.03575, 0.047125, 0.06775, 0.074375, 0.094375)

# Proofreading the dataset
'U (µg/L)'
Absorbance

head('U (µg/L)')
tail('U (µg/L)')

head(Absorbance)
tail(Absorbance)

class(`U (µg/L)`)
class(Absorbance)

length(`U (µg/L)`)
length(Absorbance)

# Testing Absorbance versus U (µg/L) using
# simple linear regression
first_order_reg_through_origin <- lm(Absorbance ~ 0 + `U (µg/L)`)
summary(first_order_reg_through_origin)
cor(Absorbance, `U (µg/L)`)
confint(first_order_reg_through_origin)

# Graphing Absorbance versus U (µg/L) using
ggplot(mapping = aes(x = `U (µg/L)`,
                     y = Absorbance),
       na.rm = TRUE) +
  scale_x_continuous(name = "Uranium (µg/L)",
                     labels = comma) +
  scale_y_continuous(name = "Absorbance") +
  geom_point(shape = 23,
             size = 2,
             fill = "red",
             alpha = 0.5) +
  geom_smooth(method = lm,
              se = TRUE,
              level = 0.95) +
  annotate("text", x = 750, y = 0.09375,
           label = (expression(paste("Absorbance = 4.34x10"[]*""^-5*"(U (µg/L)); ",
                                     "R"[]*""^2*" = 0.993"))),
           parse = FALSE) +
  theme_bw() + 
  theme(legend.position = "none")
ggsave("C:/R/Cal_Curve_Draft_01.pdf", width = 5, height = 5, units = "in")
ggsave("C:/R/Cal_Curve_Draft_01.tiff", width = 5, height = 5, units = "in", dpi=300)
